# Supplementary material for: Comparison of different inspiratory triggering settings in automated ventilators during cardiopulmonary resuscitation in a porcine model
Source: PLoS One. 2017 Feb 10;12(2):e0171869. doi: 10.1371/journal.pone.0171869 (PMC5302798; doi:10.1371/journal.pone.0171869)
Supplement: S1 File — (XLSX) [file pone.0171869.s001.xlsx]

## Sheet: Sheet1
				RR (breaths/min)				MV (L/min)				AwP mean (cm H2O)				PETCO2 (mmHg)				mean AoP (mmHg)				mean RAP (mmHg)				CPP (mmHg)				PaO2 (mmHg)				PaCO2 (mmHg)				pH arterial				PvO2 (mmHg)				PvCO2 (mmHg)
No.	Gender	Weight (Kg)	Sequence of Trigger setting	Baseline	OFF	Psen	Fsen	Baseline	OFF	Psen	Fsen	Baseline	OFF	Psen	Fsen	Baseline	OFF	Psen	Fsen	Baseline	OFF	Psen	Fsen	Baseline	OFF	Psen	Fsen	Baseline	OFF	Psen	Fsen	Baseline	OFF	Psen	Fsen	Baseline	OFF	Psen	Fsen	Baseline	OFF	Psen	Fsen	Baseline	OFF	Psen	Fsen	Baseline	OFF
Group trig 4-1	F	31	OFF-P4-F4	18	10	27	27	5.7	4.3	8.5	8.7	5.7	7.5	13.7	13.8	36	24	20	17	101	52	42.3	44.7	4	26	22	23	87	31.4	25.7	22.4	101	79	100	105	43	59	18	34	7.44	7.22	7.56	7.41	44	33	24	21	43	70
Group trig 4-2	F	30	OFF-F4-P4	15	11	23	26	4.6	4.2	8.6	7.9	4.8	6	13.2	12.1	35	28	21	25	106	43.3	39.3	33.7	4	35	31	29	95	22.5	20.4	16.5	89	88	94	107	42	49	27	17	7.45	7.29	7.5	7.55	38	36	17	16	44	50
Group trig 4-3	M	32	P4-OFF-F4	16	10	29	23	5.3	5.6	9.2	9.2	4.7	6.9	14.8	10.9	36	32	15	20	109	52	48.7	47.7	3	24	25	22	102	34.8	30.7	31.2	94	99	136	112	40	57	31	20	7.44	7.19	7.42	7.53	38	26	27	24	48	64
Group trig 4-4	F	29	P4-F4-OFF	18	10	27	28	5.6	5.2	7.6	7.9	3.4	5.8	10.7	10.6	36	29	24	22	108.3	43.3	31.7	37.3	3	39	33	27	93	27.9	17.1	20.1	112	102	103	124	41	47	20	20	7.51	7.31	7.52	7.49	49	28	30	22	44	62
Group trig 4-5	M	33	F4-OFF-P4	17	12	25	22	6.1	5.5	10.6	10.2	5.1	7.9	11.8	14.2	40	34	18	17	109.7	45.3	35.7	38.7	5	27	25	22	92	30.4	18.4	22.8	99	86	117	99	42	44	27	32	7.38	7.35	7.44	7.44	43	22	25	28	40	55
Group trig 4-6	F	30	F4-P4-OFF	21	11	26	28	6.2	4.3	7.9	8.1	5.9	7.7	15.2	14.2	38	27	22	19	119.7	48.3	40.7	39.7	4	33	26	24	109	27.7	21.6	20.7	103	73	104	97	37	41	18	22	7.41	7.36	7.49	7.47	45	32	20	30	48	68
Group trig 10-1	M	31	OFF-P10-F10	15	11	19	25	4.6	5.2	6.5	7.8	6.7	7.6	10.9	14	37	28	25	23	121	44.3	37.3	43	2	27	23	20	109	23.4	20.2	17.4	88	72	95	121	37	44	22	19	7.35	7.29	7.54	7.49	40	30	32	21	43	55
Group trig 10-2	M	28	OFF-F10-P10	18	10	20	23	5.2	4.4	5.5	6.3	4.6	5.8	10.6	11.1	37	24	20	20	124	45.7	43.7	46.7	5	30	26	22	111	27.9	21.8	22.3	105	98	118	111	42	47	23	23	7.48	7.31	7.47	7.51	41	35	20	28	45	48
Group trig 10-3	M	30	P10-OFF-F10	20	10	19	23	6	4.8	5.6	6.7	6.2	9.4	14.2	12.4	37	32	24	24	99	52.7	39.7	40.3	5	32	28	30	91	32.6	26.6	22.6	123	92	95	98	41	43	31	26	7.4	7.32	7.44	7.39	51	25	24	30	48	73
Group trig 10-4	F	33	P10-F10-OFF	16	11	21	21	5.7	5.2	8.1	8.5	4.9	6.3	14.2	14.6	39	35	23	21	124	49.3	39	38.3	4	27	29	24	114	33.5	19.4	21.1	91	64	98	104	39	51	30	36	7.42	7.24	7.37	7.48	36	26	17	15	50	56
Group trig 10-5	F	34	F10-OFF-P10	17	11	24	25	6.2	4.7	9.5	9.8	5.4	6.9	11.9	13.2	40	26	23	20	109.3	42	43.7	37	2	25	20	21	95	22.8	19.3	17.9	98	101	119	128	40	62	29	35	7.47	7.16	7.42	7.5	40	31	24	22	39	73
Group trig 10-6	F	31	F10-P10-OFF	18	12	22	22	5.6	4.9	7.1	7.1	4.2	6.1	12.8	12.7	37	29	16	26	97	48.3	38.3	41	3	30	22	25	79	32.2	24.5	24.7	100	78	105	110	47	54	23	20	7.45	7.27	7.57	7.55	46	28	21	24	41	64
Group trig 20-1	M	30	OFF-P20-F20	20	10	13	23	6.1	5.3	5.4	7	4.5	6.7	7.3	11.7	39	28	24	18	113.3	43.3	40.3	41.7	4	28	25	24	105	21.7	18.4	15.7	93	81	84	96	44	52	47	27	7.47	7.29	7.25	7.46	41	27	28	23	51	60
Group trig 20-2	F	31	OFF-F20-P20	16	11	11	23	4.9	4.2	4.7	8.1	5	6.6	8.1	11.9	38	30	27	24	117	47	34.7	38.3	3	25	22	20	101	31.3	28.8	20.4	93	111	95	99	41	49	40	21	7.46	7.31	7.36	7.51	39	36	30	20	40	62
Group trig 20-3	M	29	P20-OFF-F20	17	10	12	22	5	4.4	4.7	6.5	5.8	7	8.5	14.6	39	23	25	20	119.7	40.7	40.3	35.3	5	35	31	26	102	25.4	25.9	18.8	106	80	78	107	36	49	45	34	7.51	7.32	7.4	7.36	34	28	24	29	41	48
Group trig 20-4	M	30	P20-F20-OFF	18	11	13	22	5.1	5.2	4.9	7.1	3.3	7.4	7	12.6	38	32	28	23	101.3	48.3	44.7	38.3	3	20	22	24	87	32.5	29.2	27.3	89	72	94	121	45	60	51	31	7.4	7.24	7.28	7.4	35	29	22	18	44	60
Group trig 20-5	F	32	F20-OFF-P20	15	10	10	21	5.3	4.6	5.6	6.4	6.3	7.8	9.8	10.8	40	29	27	25	96.3	36.3	41.7	35.7	5	27	25	23	87	29.7	28.9	21.3	115	94	99	144	38	47	48	29	7.41	7.16	7.35	7.55	49	20	18	24	41	55
Group trig 20-6	M	35	F20-P20-OFF	21	12	14	23	7.4	4.9	6.1	8.1	5.6	7.5	8.3	12.7	36	28	26	19	105.7	51.7	42.3	34.7	2	33	30	26	95	30.8	25.4	22.6	99	87	102	128	41	57	46	18	7.37	7.27	7.17	7.51	47	34	31	22	45	66
[truncated: 10 more columns]
